# Supplementary material for: Multiplex PCR for Microbiological Testing in Patients with Peritoneal Dialysis- and Liver Cirrhosis-Related Peritonitis: Faster, but Less Sensitive
Source: J Clin Med. 2025 Apr 11;14(8):2641. doi: 10.3390/jcm14082641 (PMC12028186; doi:10.3390/jcm14082641)
Supplement: Supplementary file 1 [file jcm-14-02641-s001.zip]

Archive with 1 entries (1 files):
- jcm-3551651-supplementary.pdf
